# Supplementary material for: A dinosaur community composition dataset for the Late Cretaceous Nemegt Basin of Mongolia
Source: Data Brief. 2017 Dec 6;16:660–6. doi: 10.1016/j.dib.2017.11.086 (PMC5847492; doi:10.1016/j.dib.2017.11.086)
Supplement: Map — KMZ file containing the Google map. [file mmc2.zip]

Archive with 1 entries (1 files):
- mmc2.kmz
