# Supplementary material for: A dinosaur community composition dataset for the Late Cretaceous Nemegt Basin of Mongolia
Source: Data Brief. 2017 Dec 6;16:660–6. doi: 10.1016/j.dib.2017.11.086 (PMC5847492; doi:10.1016/j.dib.2017.11.086)
Supplement: Supplementary file 3 — Supplementary material [file mmc3.xls]

## Sheet: Sheet1
Table S1. Species and superfamily occurrences of dinosaur taxa in the Nemegt Basin
Species Data
Community	Avimimus	Rinchenia	Guriliin Tsav Oviraptorid	Nemegtomaia	Nomingia	Conchoraptor	Ajancingenia	Elmisaurus	Oviraptorid Indet	Therizinosaur	Tarchia	Saichania	Zaraapelta	Ankylosaur indet	Tarbosaurus	Alioramus	Saurolophus	Gallimimus	Anserimimus	Mononykus	Shuvuuia	Bagaceratops	Zanabazar	Nemegtosaurus	Homalocephale	Tylocephale	Prenocephale	Dromaeosaur	Deinocheirus
Hermiin Tsav	0	0	0	0	0	8	7	1	5	0	4	3	1	6	14	0	1	2	0	2	1	36	0	2	0	0	0	1	0
Khulsan	0	0	0	0	0	4	0	0	0	0	1	1	0	0	0	0	1	0	0	0	0	3	0	0	0	1	0	0	0
Bambuu Khudag	0	0	0	0	0	0	0	0	0	0	0	0	0	1	8	0	1	15	0	0	0	0	0	1	0	0	0	0	0
Nemegt	2	0	0	3	1	0	0	6	1	1	0	0	0	1	49	0	23	30	0	1	0	0	0	9	1	0	3	1	0
Altan Uul IV	0	0	0	0	0	0	0	0	0	2	1	0	0	3	8	0	5	2	0	0	0	0	0	3	0	0	0	0	2
Altan Uul III	0	0	0	0	0	0	0	0	2	0	0	0	0	1	6	0	1	4	0	0	0	0	0	2	0	0	0	0	1
Altan Uul II	1	1	0	0	0	0	0	1	0	1	0	0	0	2	10	0	8	11	0	0	0	0	0	7	0	0	0	3	0
Guriliin Tsav	0	0	2	0	0	0	0	0	0	0	0	0	0	0	4	0	3	4	0	0	0	0	0	4	0	0	0	0	0
Bugiin Tsav	6	0	1	0	1	0	0	1	4	3	0	0	0	5	22	0	9	17	1	1	0	0	1	4	0	0	0	1	1
Ulaan Khushu	0	0	0	0	0	0	0	0	0	0	0	0	0	0	3	0	4	6	0	0	0	0	0	1	0	0	0	1	0
Tsaagan Khushu	0	0	0	0	0	0	0	0	1	1	0	0	0	0	3	1	1	5	0	0	0	0	0	1	0	0	0	0	0
Superfamily Data
Community	Oviraptorosaurs	Ankylosaurs	Tyrannosaurs	Hadrosaurs	Ornithomimids	Therizinosaurs	Pachycephalosaurs	Deinonychosaurs	Ceratopsians	Alvarezsaurs	Sauropods
Hermiin Tsav	21	14	14	1	2	0	0	1	36	3	2
Khulsan	4	2	0	1	0	0	1	1	3	0	0
Bambuu Khudag	0	1	8	1	15	0	0	0	0	0	1
Nemegt	13	1	50	23	30	1	4	2	0	1	9
Altan Uul IV	0	4	8	5	4	2	0	1	0	0	3
Altan Uul III	2	1	6	1	5	0	0	0	0	0	2
Altan Uul II	3	2	10	8	11	1	0	3	0	0	7
Guriliin Tsav	2	0	4	3	4	0	0	0	0	0	4
Bugiin Tsav	13	5	22	9	19	3	0	2	0	1	4
Ulaan Khushu	0	0	3	4	6	0	0	1	0	0	1
Tsaagan Khushu	1	0	4	1	5	1	0	0	0	0	1
